# Supplementary material for: Teleoncology: A Solution for Everyone? A Single-Center Experience with Telemedicine during the Coronavirus Disease 2019 (COVID-19) Pandemic
Source: Curr Oncol. 2022 Nov 11;29(11):8565–78. doi: 10.3390/curroncol29110675 (PMC9689494; doi:10.3390/curroncol29110675)
Supplement: Supplementary file 1 [file curroncol-29-00675-s001.zip]

Archive with 1 entries (1 files):
- curroncol-1945648-supplementary.pdf
